# Supplementary material for: Dragonfly-Wing-Inspired Bluff-Body Piezoelectric Harvester for Efficient Low-Wind-Speed Energy Harvesting
Source: Micromachines (Basel). 2026 Mar 20;17(3):380. doi: 10.3390/mi17030380 (PMC13029154; doi:10.3390/mi17030380)
Supplement: Supplementary file 1 [file micromachines-17-00380-s001.zip]

Archive with 1 entries (1 files):
- micromachines-4169862-supplementary.pdf
